# Supplementary material for: Important mitochondrial proteins in human omental adipose tissue show reduced expression in obesity
Source: Data Brief. 2015 Apr 23;4:40–3. doi: 10.1016/j.dib.2015.04.007 (PMC4510373; doi:10.1016/j.dib.2015.04.007)
Supplement: Supplementary file 1 — Supplementary data [file mmc1.zip › Table 1.xls]

## Sheet: supplement 1
	gi	name	Uniprot/SwissProt	gene	mass
	gi|5174429	acetyl-coenzyme A acyltransferase 2 [Homo sapiens]	P42765	ACAA2	42013
	gi|4557231	acyl-Coenzyme A dehydrogenase, C-4 to C-12 straight chain [Homo sapiens]	P11310	ACADM	46559
	gi|18044943	ACADVL protein [Homo sapiens]	P49748	ACADVL	68015
	gi|499158	mitochondrial acetoacetyl-CoA thiolase [Homo sapiens]	P24752	ACAT1	45252
	gi|47678261	ACO2 [Homo sapiens]	Q99798	ACO2	85372
	gi|28071004	unnamed protein product [Homo sapiens]	Q86TX2	ACOT1	46248
	gi|20127510	peroxisomal long-chain acyl-coA thioesterase [Homo sapiens]	P49753	ACOT2	53232
	gi|40807491	acyl-CoA synthetase long-chain family member 1 [Homo sapiens]	P33121	ACSL1	77893
	gi|2829755	Actin 1	P92182	ACT1	41819
	gi|1070613	actin alpha 2, aortic smooth muscle - human	Q13707	ACTA2	42081
	gi|15277503	ACTB protein [Homo sapiens]	P60709	ACTB	40194
	gi|113281	Actin, muscle	P68133	ACTS	41925
	gi|178098	alcohol dehydrogenase beta subunit	P00325	ADH1B	39810
	gi|21389617	apoptosis-inducing factor, mitochondrion-associated, 3 isoform 1 [Homo sapiens]	Q96NN9	AIFM3	66749
	gi|11493459	PRO2619 [Homo sapiens]	P02768	ALB	56745
	gi|25058739	ALB protein [Homo sapiens]	Q8IUK7	ALB	71658
	gi|48146099	ALDH2 [Homo sapiens]	P05091	ALDH2	56420
	gi|14043187	Aldehyde dehydrogenase 4A1, precursor [Homo sapiens]	P30038	ALDH4A1	61695
	gi|11095441	aldehyde dehydrogenase 6A1 precursor [Homo sapiens]	B2R609	ALDH6A1	57803
	gi|28614	aldolase A [Homo sapiens]	P04075	ALDOA	39307
	gi|54696696	annexin A1 [Homo sapiens]	Q5TZZ9	ANXA1	38690
	gi|16306978	Annexin A2 [Homo sapiens]	P07355	ANXA2	38594
	gi|49168528	ANXA5 [Homo sapiens]	P08758	ANXA5	35940
	gi|34533483	unnamed protein product [Homo sapiens]	P08133	ANXA6	57590
	gi|4502119	copper containing amine oxidase 3 precursor [Homo sapiens]	Q16853	AOC3	84568
	gi|178775	proapolipoprotein	P02647	APOA1	28944
	gi|28810	Beta-2-glycoprotein I apolipoprotein H [Homo sapiens]	P02749	APOH	38287
	gi|24660110	ATP5A1 protein [Homo sapiens]	P25705	ATP5A1	60748
	gi|1374715	ATP synthase beta subunit	P10719	Atp5b	51171
	gi|4885079	ATP synthase, H+ transporting, mitochondrial F1 complex, gamma subunit isoform H (heart) precursor	A8KA31	ATP5C1	32860
	gi|37183236	SFLQ611 [Homo sapiens]	Q9BRX8	C10orf58	25747
	gi|115461	Carbonic anhydrase III (Carbonate dehydratase III) (CA-III)	P07451	CA3	29362
	gi|584875	Adenylyl cyclase-associated protein 1 (CAP 1)	Q08163	CAP1	51514
	gi|4261693	glycoprotein GPIIIb/GPIV [Homo sapiens]	P16671	CD36	53014
	gi|29593	cadherin-5 [Homo sapiens]	P33151	CDH5	86946
	gi|179930	carboxylesterase	P23141	CES1	56161
	gi|30583907	Homo sapiens cofilin 1 (non-muscle) [synthetic construct]	P23528	CFL1	18604
	gi|4588526	nuclear chloride channel [Homo sapiens]	O00299	CLIC1	26907
	gi|28625486	carbamoylphosphate synthetase [Homo sapiens]	P31327	CPS1	164835
	gi|30582379	crystallin, alpha B [Homo sapiens]	P02511	CRYAB	20146
	gi|48257138	CS protein [Homo sapiens]	O75390	CS	45587
	gi|4503143	cathepsin D preproprotein [Homo sapiens]	P07339	CTSD	44524
	gi|41281768	cytochrome b-5 isoform 1 [Homo sapiens]	P00167	CYB5A	15321
	gi|353818	cytochrome b5	O43169	CYB5B	11130
	gi|19421846	NADH-cytochrome b5 reductase [Homo sapiens]	P00387	CYB5R3	34214
	gi|3687831	2,4-dienoyl-CoA reductase [Homo sapiens]	Q7LDK6	DECR	20256
	gi|4557525	dihydrolipoamide dehydrogenase precursor [Homo sapiens]	B2R5X0	DLD	54116
	gi|15080016	ECH1 protein [Homo sapiens]	Q13011	ECH1	35793
	gi|31542718	enoyl Coenzyme A hydratase domain containing 3 [Homo sapiens]	Q96DC8	ECHDC3	32673
	gi|30583085	enoyl Coenzyme A hydratase, short chain, 1, mitochondrial [Homo sapiens]	P30084	ECHS1	31379
	gi|4503571	enolase 1 [Homo sapiens]	P06733	ENO1	47139
	gi|537526	microsomal epoxide hydrolase [Homo sapiens]	P07099	EPHX1	52908
	gi|33871124	MBC2 protein [Homo sapiens]	Q9BSJ8	ESYT1	110100
	gi|189181759	electron transfer flavoprotein, alpha polypeptide isoform b [Homo sapiens]	P13804	ETFA	30007
	gi|4503609	electron-transfer-flavoprotein, beta polypeptide isoform 1 [Homo sapiens]	P38117	ETFB	27826
	gi|224258	factor VIIIC	P00451	F8C	266867
	gi|4557579	fatty acid binding protein 4, adipocyte [Homo sapiens]	P15090	FABP4	14710
	gi|33871124	MBC2 protein [Homo sapiens]	Q9BSJ8	FAM62A	110100
	gi|34526818	unnamed protein product [Homo sapiens]	Q6ZP35	FLJ26567	36976
	gi|47077437	unnamed protein product [Homo sapiens]	Q6ZUA9	FLJ43860	69216
	gi|31645	glyceraldehyde-3-phosphate dehydrogenase [Homo sapiens]	P04406	GAPDH	36031
	GEM_MOUSE	GTP-binding protein GEM (GTP-binding mitogen-induced T-cell protein) (RAS-like protein KIR) - Mus musculus (Mouse)	P55040	GEM	33704
	gi|20072863	Guanine nucleotide binding protein (G protein), alpha inhibiting activity polypeptide 1 [Homo sapie	P63096	GNAI1	40336
	gi|23398623	GNAI2 protein [Homo sapiens]	P04899	GNAI2	38448
	gi|14250772	GNAS protein [Homo sapiens]	P63092	GNAS	45723
	gi|30583449	guanine nucleotide binding protein (G protein), beta polypeptide 1 [Homo sapiens	P62873	GNB1	37353
	gi|306785	G protein beta subunit	P62879	GNB2	37320
	gi|57092103	PREDICTED: similar to 78 kDa glucose-regulated protein precursor (GRP 78) (Immunoglobulin heavy cha	P11021	GRP78	81044
	gi|2078327	3-hydroxyacyl-CoA dehydrogenase [Homo sapiens]	Q16836	HADH	33551
	gi|862457	enoyl-CoA hydratase/3-hydroxyacyl-CoA dehydrogenase alpha-subunit of trifunctional protein [Homo sa	P40939	HADHA	82907
	gi|15778991	Hydroxyacyl dehydrogenase, subunit B [Homo sapiens]	P55084	HADHB	51353
	gi|13650074	hemoglobin alpha-1 globin chain [Homo sapiens]	P69905	HBA1	15292
	gi|1335076	alpha-2-globin [Homo sapiens]	P69905	HBA2	15117
	gi|4504349	beta globin [Homo sapiens]	P68871	HBB	15988
	gi|122528	Hemoglobin beta-2 chain	P18988	HBB2	15854
	gi|16507237	heat shock 70kDa protein 5 (glucose-regulated protein, 78kDa) [Homo sapiens]	B0QZ61	HSPA5	72288
	gi|292059	MTHSP75	P38646	HSPA9	73734
	gi|6996447	chaperonin 60, Hsp60 [Homo sapiens]	P10809	HSPD1	61016
	gi|4008131	chaperonin 10 [Homo sapiens]	P61604	HSPE1	10576
	gi|13623575	IGHG1 protein [Homo sapiens]	P01857	IGHG1	52248
	gi|27370813	IGHM protein [Homo sapiens]	P01871	IGHM	52633
	gi|32449743	Unknown (protein for MGC:59926) [Homo sapiens]		IGHV4-31	51172
	gi|2765421	immunoglobulin kappa heavy chain [Homo sapiens]	P01834	IGKC	51971
	gi|19743815	integrin beta 1 isoform 1B precursor [Homo sapiens]	P05556	ITGB1	87389
	gi|71528	keratin 10, type I, cytoskeletal - human	P13645	KRT10	59492
	gi|126113	Lectin alpha chain	P07441	LECA	5631
	gi|6912482	leucine zipper-EF-hand containing transmembrane protein 1 [Homo sapiens]	O95202	LETM1	83302
	gi|30582389	lectin, galactoside-binding, soluble, 1 (galectin 1) [Homo sapiens]	P09382	LGALS1	14706
	gi|1196442	galactose-specific lectin [Homo sapiens]	P17931	LGALS3	26132
	gi|30582141	monoamine oxidase A [Homo sapiens]	Q53YE7	MAOA	59644
	gi|18490291	Amine oxidase (flavin-containing) [Homo sapiens]	Q8TBI1	MAOB	58737
	gi|33989399	melanoma cell adhesion molecule [Homo sapiens]	P43121	MCAM	71563
	gi|119620368	malate dehydrogenase 1, NAD (soluble), isoform CRA_d [Homo sapiens]	P40925	MDH1	31692
	gi|49168580	MDH2 [Homo sapiens]	Q6FHZ0	MDH2	35537
	gi|47115195	MGST1 [Homo sapiens]	Q6LET6	MGST1	17559
	gi|4557763	microsomal triglyceride transfer protein large subunit precursor [Homo sapiens]	P55157	MTTP	16865
	gi|1110520	nicotinamide nucleotide transhydrogenase [Homo sapiens]	Q13423	NNT	113850
	gi|15079594	PC protein [Homo sapiens]	P11498	PC	129551
	gi|12655193	Phosphoenolpyruvate carboxykinase 2 (mitochondrial) [Homo sapiens]	Q16822	PCK2	70654
	gi|2245365	ER-60 protein [Homo sapiens]	P30101	PDIA3	56748
	gi|4261934	neuropolypeptide h3 [Homo sapiens]	P30086	PEBP1	15954
	gi|5729875	progesterone receptor membrane component 1 [Homo sapiens]	O00264	PGRMC1	21658
	gi|46360168	prohibitin [Homo sapiens]	P35232	PHB	29802
	gi|6005854	repressor of estrogen receptor activity [Homo sapiens]	Q99623	PHB2	33276
	gi|353818	cytochrome b5	Q1HVX4	PIB-type ATPase	11130
	gi|13489112	phosphatidylserine decarboxylase [Homo sapiens]	Q9UG56	PISD	43019
	gi|119583342	hCG24487, isoform CRA_a [Homo sapiens]	Q8WYV3	pp14762	32232
	gi|119616968	PTPRF interacting protein, binding protein 1 (liprin beta 1), isoform CRA_d [Homo sapiens]	Q86W92	PPFIBP1	96062
	gi|13937981	Peptidylprolyl isomerase A, isoform 1 [Homo sapiens]	P62937	PPIA	18000
	gi|14250063	Peroxiredoxin 3, isoform a precursor [Homo sapiens]	P30048	PRDX3	27705
	gi|42734430	polymerase I and transcript release factor [Homo sapiens]	B2RAW7	PTRF	43450
	gi|114794557	Chain A, Crystal Structure Of Human Rab43 In Complex With Gdp	Q86YS6	RAB43	22331
	gi|54696200	RAP1A, member of RAS oncogene family [Homo sapiens]	Q5U0C3	RAP1A	20940
	gi|50418419	RAP1B, member of RAS oncogene family [Homo sapiens]	P61224	RAP1B	20798
	gi|30582449	related RAS viral (r-ras) oncogene homolog [Homo sapiens]	P10301	RRAS	23466
	gi|49457320	S100A10 [Homo sapiens]	Q6FGE5	S100A10	11179
	gi|71753	calpactin I light chain - pig	P60903	S100-A10	11203
	gi|5759173	succinate dehydrogenase flavoprotein subunit [Homo sapiens]	P31040	SDHA	72561
	gi|30802109	SLC25A3 protein [Homo sapiens]	Q7Z7N7	SLC25A3	41900
	gi|339920	ADP/ADT translocator protein	P12235	SLC25A4	33127
	gi|4502099	solute carrier family 25, member 5 [Homo sapiens]	P05141	SLC25A5	32874
	gi|27764863	solute carrier family 25, member A6 [Homo sapiens]	P12236	SLC25A6	32905
	gi|67782305	manganese superoxide dismutase isoform A precursor [Homo sapiens]	P04179	SOD2	24735
	gi|11321581	succinate-CoA ligase, GDP-forming, alpha subunit [Homo sapiens]	P53597	SUCLG1	35037
	gi|32481768	T-cell receptor beta chain TCRBV8.2J3 variable region [Homo sapiens]	P01733	TCRBV	10297
	gi|17402865	thiosulfate sulfurtransferase [Homo sapiens]	Q16762	TST	33408
	gi|219520220	Unknown (protein for MGC:177963) [Homo sapiens]	unknown	unknown	43734
	gi|34527698	unnamed protein product [Homo sapiens]			52741
