# Supplementary material for: Important mitochondrial proteins in human omental adipose tissue show reduced expression in obesity
Source: Data Brief. 2015 Apr 23;4:40–3. doi: 10.1016/j.dib.2015.04.007 (PMC4510373; doi:10.1016/j.dib.2015.04.007)
Supplement: Supplementary file 1 — Supplementary data [file mmc1.zip › Table 2.xls]

## Sheet: supplement 2
	gi	name	Uniprot/SwissProt	gene	mass
	gi|5174429	acetyl-coenzyme A acyltransferase 2 [Homo sapiens]	P42765	ACAA2	42013
	gi|4557231	acyl-Coenzyme A dehydrogenase, C-4 to C-12 straight chain [Homo sapiens]	P11310	ACADM	46559
	gi|18044943	ACADVL protein [Homo sapiens]	P49748	ACADVL	68015
	gi|499158	mitochondrial acetoacetyl-CoA thiolase [Homo sapiens]	P24752	ACAT1	45252
	gi|47678261	ACO2 [Homo sapiens]	Q99798	ACO2	85372
	gi|20127510	peroxisomal long-chain acyl-coA thioesterase [Homo sapiens]	P49753	ACOT2	53232
	gi|40807491	acyl-CoA synthetase long-chain family member 1 [Homo sapiens]	P33121	ACSL1	77893
	gi|21389617	apoptosis-inducing factor, mitochondrion-associated, 3 isoform 1 [Homo sapiens]	Q96NN9	AIFM3	66749
	gi|48146099	ALDH2 [Homo sapiens]	P05091	ALDH2	56420
	gi|14043187	Aldehyde dehydrogenase 4A1, precursor [Homo sapiens]	P30038	ALDH4A1	61695
	gi|11095441	aldehyde dehydrogenase 6A1 precursor [Homo sapiens]	B2R609	ALDH6A1	57803
	gi|28614	aldolase A [Homo sapiens]	P04075	ALDOA	39307
	gi|24660110	ATP5A1 protein [Homo sapiens]	P25705	ATP5A1	60748
	gi|1374715	ATP synthase beta subunit	P10719	Atp5b	51171
	gi|4885079	ATP synthase, H+ transporting, mitochondrial F1 complex, gamma subunit isoform H (heart) precursor	A8KA31	ATP5C1	32860
	gi|4261693	glycoprotein GPIIIb/GPIV [Homo sapiens]	P16671	CD36	53014
	gi|179930	carboxylesterase	P23141	CES1	56161
	gi|30583907	Homo sapiens cofilin 1 (non-muscle) [synthetic construct]	P23528	CFL1	18604
	gi|28625486	carbamoylphosphate synthetase [Homo sapiens]	P31327	CPS1	164835
	gi|48257138	CS protein [Homo sapiens]	O75390	CS	45587
	gi|353818	cytochrome b5	O43169	CYB5B	11130
	gi|19421846	NADH-cytochrome b5 reductase [Homo sapiens]	P00387	CYB5R3	34214
	gi|3687831	2,4-dienoyl-CoA reductase [Homo sapiens]	Q7LDK6	DECR	20256
	gi|4557525	dihydrolipoamide dehydrogenase precursor [Homo sapiens]	B2R5X0	DLD	54116
	gi|15080016	ECH1 protein [Homo sapiens]	Q13011	ECH1	35793
	gi|31542718	enoyl Coenzyme A hydratase domain containing 3 [Homo sapiens]	Q96DC8	ECHDC3	32673
	gi|30583085	enoyl Coenzyme A hydratase, short chain, 1, mitochondrial [Homo sapiens]	P30084	ECHS1	31379
	gi|189181759	electron transfer flavoprotein, alpha polypeptide isoform b [Homo sapiens]	P13804	ETFA	30007
	gi|4503609	electron-transfer-flavoprotein, beta polypeptide isoform 1 [Homo sapiens]	P38117	ETFB	27826
	gi|20072863	Guanine nucleotide binding protein (G protein), alpha inhibiting activity polypeptide 1 [Homo sapie	P63096	GNAI1	40336
	gi|2078327	3-hydroxyacyl-CoA dehydrogenase [Homo sapiens]	Q16836	HADH	33551
	gi|862457	enoyl-CoA hydratase/3-hydroxyacyl-CoA dehydrogenase alpha-subunit of trifunctional protein [Homo sa	P40939	HADHA	82907
	gi|15778991	Hydroxyacyl dehydrogenase, subunit B [Homo sapiens]	P55084	HADHB	51353
	gi|16507237	heat shock 70kDa protein 5 (glucose-regulated protein, 78kDa) [Homo sapiens]	B0QZ61	HSPA5	72288
	gi|292059	MTHSP75	P38646	HSPA9	73734
	gi|6996447	chaperonin 60, Hsp60 [Homo sapiens]	P10809	HSPD1	61016
	gi|4008131	chaperonin 10 [Homo sapiens]	P61604	HSPE1	10576
	gi|6912482	leucine zipper-EF-hand containing transmembrane protein 1 [Homo sapiens]	O95202	LETM1	83302
	gi|30582141	monoamine oxidase A [Homo sapiens]	Q53YE7	MAOA	59644
	gi|18490291	Amine oxidase (flavin-containing) [Homo sapiens]	Q8TBI1	MAOB	58737
	gi|49168580	MDH2 [Homo sapiens]	Q6FHZ0	MDH2	35537
	gi|47115195	MGST1 [Homo sapiens]	Q6LET6	MGST1	17559
	gi|1110520	nicotinamide nucleotide transhydrogenase [Homo sapiens]	Q13423	NNT	113850
	gi|15079594	PC protein [Homo sapiens]	P11498	PC	129551
	gi|12655193	Phosphoenolpyruvate carboxykinase 2 (mitochondrial) [Homo sapiens]	Q16822	PCK2	70654
	gi|2245365	ER-60 protein [Homo sapiens]	P30101	PDIA3	56748
	gi|4261934	neuropolypeptide h3 [Homo sapiens]	P30086	PEBP1	15954
	gi|5729875	progesterone receptor membrane component 1 [Homo sapiens]	O00264	PGRMC1	21658
	gi|46360168	prohibitin [Homo sapiens]	P35232	PHB	29802
	gi|6005854	repressor of estrogen receptor activity [Homo sapiens]	Q99623	PHB2	33276
	gi|13489112	phosphatidylserine decarboxylase [Homo sapiens]	Q9UG56	PISD	43019
	gi|14250063	Peroxiredoxin 3, isoform a precursor [Homo sapiens]	P30048	PRDX3	27705
	gi|114794557	Chain A, Crystal Structure Of Human Rab43 In Complex With Gdp	Q86YS6	RAB43	22331
	gi|30582449	related RAS viral (r-ras) oncogene homolog [Homo sapiens]	P10301	RRAS	23466
	gi|5759173	succinate dehydrogenase flavoprotein subunit [Homo sapiens]	P31040	SDHA	72561
	gi|30802109	SLC25A3 protein [Homo sapiens]	Q7Z7N7	SLC25A3	41900
	gi|339920	ADP/ADT translocator protein	P12235	SLC25A4	33127
	gi|4502099	solute carrier family 25, member 5 [Homo sapiens]	P05141	SLC25A5	32874
	gi|27764863	solute carrier family 25, member A6 [Homo sapiens]	P12236	SLC25A6	32905
	gi|67782305	manganese superoxide dismutase isoform A precursor [Homo sapiens]	P04179	SOD2	24735
	gi|11321581	succinate-CoA ligase, GDP-forming, alpha subunit [Homo sapiens]	P53597	SUCLG1	35037
	gi|17402865	thiosulfate sulfurtransferase [Homo sapiens]	Q16762	TST	33408
